# Supplementary material for: Structural basis of CXC chemokine receptor 1 ligand binding and activation
Source: Nat Commun. 2023 Jul 11;14:4107. doi: 10.1038/s41467-023-39799-2 (PMC10336096; doi:10.1038/s41467-023-39799-2)
Supplement: Supplementary file 4 — Source Data [file 41467_2023_39799_MOESM4_ESM.xlsx]

## Sheet: Surface expression levels
		WT	WT (1:10)	D24A	Y25A	Y27A	Y188A	T195A	R199A	R203A	D265A
	Exp. #1	100	37.4	99.88	100.3	107.5	115.9	103.4	103.9	63.48	47.52
	Exp. #2	100	59.28	108.8	101.4	124.8	121.2	116.9	130.5	80.29	43.52
	Exp. #3	100	61.07	87.56	90.94	99.05	114.8	104.2	116.9	72.99	44.25
	Exp. #4	100	59.26	104.7	86.48	102.6	95.33	100.7	107.6	45.52	42.94

## Sheet: NanoBiT-G-protein dissociation
		mock			WT (1:1)			WT (1:10)			D24A			Y25A			Y27A			Y188A			T195A			R199A			R203A			D265A
	Ligand (M)	Exp #1	Exp #2	Exp #3	Exp #1	Exp #2	Exp #3	Exp #1	Exp #2	Exp #3	Exp #1	Exp #2	Exp #3	Exp #1	Exp #2	Exp #3	Exp #1	Exp #2	Exp #3	Exp #1	Exp #2	Exp #3	Exp #1	Exp #2	Exp #3	Exp #1	Exp #2	Exp #3	Exp #1	Exp #2	Exp #3	Exp #1	Exp #2	Exp #3
	-15	1	1	1	1	1	1	1	1	1	1	1	1	1	1	1	1	1	1	1	1	1	1	1	1	1	1	1	1	1	1	1	1	1
	-12	1.013	1.017	0.994	0.981	0.989	0.994	0.995	0.99	0.997	0.991	0.986	0.996	0.993	0.989	0.987	0.984	0.99	1.011	0.987	1.002	0.991	0.989	1.003	1.011	1.008	1.011	1.009	1	1.004	0.996	0.997	0.999	1.009
	-11	1.014	1.016	0.983	0.965	0.972	0.98	0.98	0.988	0.982	0.978	0.996	0.976	0.99	0.986	0.995	0.968	0.972	0.992	0.988	0.995	0.977	0.986	0.999	0.989	1.003	1.009	1.003	0.989	1.004	0.974	0.998	0.991	1.003
	-10	0.997	0.988	0.977	0.908	0.922	0.918	0.965	0.965	0.964	0.956	0.96	0.931	0.943	0.94	0.935	0.954	0.958	0.999	0.972	0.985	0.97	0.983	0.986	0.983	0.988	0.999	0.997	0.987	0.994	0.966	0.991	0.982	1.005
	-9	0.984	0.981	0.995	0.775	0.79	0.787	0.907	0.891	0.877	0.847	0.841	0.786	0.816	0.812	0.805	0.92	0.934	0.953	0.971	0.972	0.954	0.964	0.969	0.996	0.98	0.987	0.998	0.982	0.983	0.954	0.976	0.979	0.982
	-8	0.985	0.981	0.956	0.714	0.729	0.716	0.838	0.827	0.797	0.761	0.762	0.724	0.748	0.745	0.735	0.815	0.826	0.829	0.952	0.959	0.925	0.927	0.94	0.959	0.979	0.98	0.99	0.969	0.979	0.955	0.977	0.959	0.959
	-7	0.973	0.975	0.936	0.704	0.711	0.695	0.824	0.817	0.778	0.737	0.731	0.709	0.728	0.732	0.72	0.726	0.736	0.738	0.911	0.913	0.877	0.821	0.828	0.83	0.961	0.967	0.971	0.958	0.968	0.927	0.964	0.964	0.962
	-6	0.943	0.925	0.931	0.71	0.719	0.687	0.846	0.843	0.795	0.734	0.727	0.698	0.735	0.731	0.705	0.71	0.718	0.716	0.844	0.846	0.796	0.748	0.747	0.745	0.933	0.93	0.924	0.925	0.936	0.904	0.965	0.961	0.924
	ΔpEC50 (WT = 0)	-	-	-	0	0	0	-0.45	-0.34	-0.33	-0.41	-0.32	0.012	-0.16	-0.11	-0.06	-1.29	-1.3	-1.22	ND	ND	ND	-2.23	-2.32	-2.2	ND	ND	ND	ND	ND	ND	ND	ND	ND
	Emax (WT = 100)	-	-	-	100	100	100	61.65	63.84	72.64	92.94	98.17	94.69	94.7	94.25	92.39	102.1	99.68	93.94	ND	ND	ND	95.13	107.1	86.2	ND	ND	ND	ND	ND	ND	ND	ND	ND
		CXCR1 (WT)									CXCR1 (CXCR2-ECL2)									CXCR2 (WT)
		Trapped monomer			WT CXCL8			Trapped dimer			Trapped monomer			WT CXCL8			Trapped dimer			Trapped monomer			WT CXCL8			Trapped dimer
	Ligand (M)	Exp #1	Exp #2	Exp #3	Exp #1	Exp #2	Exp #3	Exp #1	Exp #2	Exp #3	Exp #1	Exp #2	Exp #3	Exp #1	Exp #2	Exp #3	Exp #1	Exp #2	Exp #3	Exp #1	Exp #2	Exp #3	Exp #1	Exp #2	Exp #3	Exp #1	Exp #2	Exp #3
	-15	1	1	1	1	1	1	1	1	1	1	1	1	1	1	1	1	1	1	1	1	1	1	1	1	1	1	1
	-12	0.981	0.989	0.994	0.985	0.999	0.986	0.983	0.991	0.989	0.996	0.994	0.993	0.988	0.998	0.99	0.986	0.991	0.991	0.989	0.992	0.991	0.992	0.995	0.989	0.983	0.99	0.976
	-11	0.965	0.972	0.98	0.964	0.979	0.961	0.977	0.985	0.984	0.977	0.977	0.973	0.943	0.963	0.95	0.972	0.978	0.981	0.989	0.985	0.976	0.962	0.968	0.959	0.966	0.978	0.974
	-10	0.908	0.922	0.918	0.859	0.871	0.868	0.972	0.983	0.976	0.866	0.871	0.863	0.796	0.821	0.826	0.89	0.908	0.945	0.913	0.914	0.903	0.843	0.848	0.843	0.905	0.926	0.938
	-9	0.775	0.79	0.787	0.73	0.747	0.728	0.948	0.958	0.957	0.73	0.741	0.716	0.706	0.725	0.705	0.775	0.773	0.825	0.784	0.781	0.755	0.743	0.741	0.727	0.786	0.801	0.829
	-8	0.714	0.729	0.716	0.694	0.71	0.672	0.849	0.836	0.866	0.713	0.722	0.69	0.7	0.72	0.672	0.726	0.719	0.712	0.734	0.729	0.704	0.719	0.713	0.681	0.723	0.726	0.734
	-7	0.704	0.711	0.695	0.681	0.701	0.648	0.754	0.74	0.735	0.72	0.734	0.692	0.709	0.726	0.655	0.713	0.714	0.694	0.724	0.721	0.694	0.709	0.712	0.669	0.708	0.714	0.689
	-6	0.71	0.719	0.687	0.706	0.716	0.648	0.729	0.714	0.7	0.777	0.77	0.741	0.784	0.782	0.655	0.712	0.712	0.687	0.745	0.74	0.719	0.731	0.743	0.659	0.7	0.699	0.678
	ΔpEC50 (WT = 0)	-0.39	-0.41	-0.47	0	0	0	-2.01	-1.78	-2	-0.38	-0.28	-0.1	0	0	0	-0.62	-0.4	-0.49	-0.47	-0.43	-0.3	0	0	0	-0.62	-0.4	-0.49
	Emax (WT = 100)	90.32	93.61	88.2	100	100	100	82.94	93.37	84.15	95.43	95.7	88.49	100	100	100	97.76	100.6	88.66	95.57	97.05	89.69	100	100	100	100.4	101.4	95.18

## Sheet: Adjusted P values
		Fig.2d	Adjusted P Value
		Wild-type CXCR8 vs. Trapped monomer	0.0008
		Wild-type CXCR8 vs. Trapped dimer	<0.0001
		Fig.4d	Adjusted P Value
		Wild-type CXCR8
		CXCR1 vs. CXCR1(ECL2)	>0.9999
		CXCR1 vs. CXCR2	>0.9999
		CXCR1(ECL2) vs. CXCR2	>0.9999
		Trapped dimer
		CXCR1 vs. CXCR1(ECL2)	<0.0001
		CXCR1 vs. CXCR2	<0.0001
		CXCR1(ECL2) vs. CXCR2	0.5561
		Trapped monomer
		CXCR1 vs. CXCR1(ECL2)	0.6412
		CXCR1 vs. CXCR2	0.8041
		CXCR1(ECL2) vs. CXCR2	0.2954
